# Supplementary material for: Effect of meteorological factors on influenza-like illness from 2012 to 2015 in Huludao, a northeastern city in China
Source: PeerJ. 2019 May 3;7:e6919. doi: 10.7717/peerj.6919 (PMC6501768; doi:10.7717/peerj.6919)
Supplement: Supplemental Information 1 — Raw data and take the average air temperature as the example. [file peerj-07-6919-s001.zip]

Archive with 1 entries (1 files):
- Code S1.txt
