# Supplementary material for: Effect of meteorological factors on influenza-like illness from 2012 to 2015 in Huludao, a northeastern city in China
Source: PeerJ. 2019 May 3;7:e6919. doi: 10.7717/peerj.6919 (PMC6501768; doi:10.7717/peerj.6919)
Supplement: Supplemental Information 1 — Raw data and take the average air temperature as the example. [file peerj-07-6919-s001.zip › Code S1.txt]

library(mgcv)
#### include mgcv package;

hld.datalag<-read.csv("d:/2019-3-5.csv", header = T)
#### include data
summary(hld.datalag)
####summary dat
gam.ILI.avelag0<-gam(ILI~s(avelag0),family=poisson, data=hld.datalag)

####run gam

gam.ILI.avelag0$aic
#### give the aic value of pjqylag0
gam.ILI.avelag0$coefficients
#### show the coefficients of avetemlag0
summary(gam.ILI.avelag0)
##summary
plot(gam.ILI.avelag0,se=TRUE)
###plot pjqylag0

library(mgcv)
#### include mgcv package;

hld.datalag<-read.csv("d:/2019-3-5.csv", header = T)
#### include data
summary(hld.datalag)
####summary dat
gam.ILI.avelag1<-gam(ILI~s(avelag1),family=poisson, data=hld.datalag)

####run gam

gam.ILI.avelag1$aic
#### give the aic value of pjqylag1
gam.ILI.avelag1$coefficients
#### show the coefficients of avetemlag1
summary(gam.ILI.avelag1)
##summary
plot(gam.ILI.avelag1,se=TRUE)
###plot avelag1

library(mgcv)
#### include mgcv package;

hld.datalag<-read.csv("d:/2019-3-5.csv", header = T)
#### include data
summary(hld.datalag)
####summary dat
gam.ILI.avelag2<-gam(ILI~s(avelag2),family=poisson, data=hld.datalag)

####run gam

gam.ILI.avelag2$aic
#### give the aic value of avelag2
gam.ILI.avelag2$coefficients
#### show the coefficients of avetemlag2
summary(gam.ILI.avelag2)
##summary
plot(gam.ILI.avelag2,se=TRUE,ylab="Log rr",xlab="Average air temperature(lag2 weeks)")
###plot avelag2
