# Supplementary material for: Effect of meteorological factors on influenza-like illness from 2012 to 2015 in Huludao, a northeastern city in China
Source: PeerJ. 2019 May 3;7:e6919. doi: 10.7717/peerj.6919 (PMC6501768; doi:10.7717/peerj.6919)
Supplement: Supplemental Information 2 — Raw data analyzed in the study. [file peerj-07-6919-s002.zip › Meteorological factors and Huludao ILI cases from 2012-2015.csv]

year	week	ILI	avelag0	avelag1	avelag2	avelag3	maxlag0	maxlag1	maxlag2	maxlag3	minlag0	minlag1	minlag2	minlag3	vaporlag0	vaporlag1	vaporlag2	vaporlag3	humidlag0	humidlag1	humidlag2	humidlag3
2,011	50					-119				-43.29				-173.86				20.14				81.86
2,011	51				-119	-102.86			-43.29	-16.71			-173.86	-166			20.14	21.71			81.86	79.29
2,011	52			-119	-102.86	-106		-43.29	-16.71	-43.43		-173.86	-166	-150.43		20.14	21.71	20		81.86	79.29	68
2,012	1	163	-119	-102.86	-106	-128.71	-43.29	-16.71	-43.43	-44.86	-173.86	-166	-150.43	-192.71	20.14	21.71	20	12.86	81.86	79.29	68	58.86
2,012	2	156	-102.86	-106	-128.71	-113.29	-16.71	-43.43	-44.86	-36.29	-166	-150.43	-192.71	-187.14	21.71	20	12.86	16.43	79.29	68	58.86	56.86
2,012	3	133	-106	-128.71	-113.29	-90	-43.43	-44.86	-36.29	-13.71	-150.43	-192.71	-187.14	-157.57	20	12.86	16.43	16.86	68	58.86	56.86	52.29
2,012	4	138	-128.71	-113.29	-90	-63	-44.86	-36.29	-13.71	12	-192.71	-187.14	-157.57	-134.29	12.86	16.43	16.86	21.14	58.86	56.86	52.29	52
2,012	5	117	-113.29	-90	-63	-50.29	-36.29	-13.71	12	9.71	-187.14	-157.57	-134.29	-108.86	16.43	16.86	21.14	27	56.86	52.29	52	64.29
2,012	6	100	-90	-63	-50.29	-18.29	-13.71	12	9.71	43.57	-157.57	-134.29	-108.86	-70.14	16.86	21.14	27	35.71	52.29	52	64.29	65.57
2,012	7	85	-63	-50.29	-18.29	-22.14	12	9.71	43.57	26	-134.29	-108.86	-70.14	-60.14	21.14	27	35.71	41.57	52	64.29	65.57	78.86
2,012	8	125	-50.29	-18.29	-22.14	0.57	9.71	43.57	26	56.57	-108.86	-70.14	-60.14	-49.57	27	35.71	41.57	46.29	64.29	65.57	78.86	74.29
2,012	9	79	-18.29	-22.14	0.57	24.43	43.57	26	56.57	80.57	-70.14	-60.14	-49.57	-27.57	35.71	41.57	46.29	45.57	65.57	78.86	74.29	64
2,012	10	102	-22.14	0.57	24.43	61.71	26	56.57	80.57	140.57	-60.14	-49.57	-27.57	-13.29	41.57	46.29	45.57	48.86	78.86	74.29	64	54.86
2,012	11	102	0.57	24.43	61.71	58.14	56.57	80.57	140.57	120.43	-49.57	-27.57	-13.29	-5.71	46.29	45.57	48.86	53.29	74.29	64	54.86	61.57
2,012	12	102	24.43	61.71	58.14	104.43	80.57	140.57	120.43	178.71	-27.57	-13.29	-5.71	35.29	45.57	48.86	53.29	79.86	64	54.86	61.57	66
2,012	13	113	61.71	58.14	104.43	106.57	140.57	120.43	178.71	158.71	-13.29	-5.71	35.29	52	48.86	53.29	79.86	105.29	54.86	61.57	66	81.57
2,012	14	113	58.14	104.43	106.57	119.57	120.43	178.71	158.71	177.71	-5.71	35.29	52	67	53.29	79.86	105.29	104.14	61.57	66	81.57	75.57
2,012	15	95	104.43	106.57	119.57	179	178.71	158.71	177.71	252.14	35.29	52	67	110	79.86	105.29	104.14	108.29	66	81.57	75.57	58.43
2,012	16	102	106.57	119.57	179	172.57	158.71	177.71	252.14	230.86	52	67	110	108.86	105.29	104.14	108.29	120.14	81.57	75.57	58.43	65.57
2,012	17	91	119.57	179	172.57	165.86	177.71	252.14	230.86	226.43	67	110	108.86	106.57	104.14	108.29	120.14	129.86	75.57	58.43	65.57	71.57
2,012	18	77	179	172.57	165.86	200.86	252.14	230.86	226.43	269.86	110	108.86	106.57	130.71	108.29	120.14	129.86	115.57	58.43	65.57	71.57	52
2,012	19	80	172.57	165.86	200.86	181.57	230.86	226.43	269.86	225.71	108.86	106.57	130.71	141.14	120.14	129.86	115.57	186.86	65.57	71.57	52	90.43
2,012	20	110	165.86	200.86	181.57	197.29	226.43	269.86	225.71	255.14	106.57	130.71	141.14	164.29	129.86	115.57	186.86	219.57	71.57	52	90.43	95.43
2,012	21	87	200.86	181.57	197.29	195.86	269.86	225.71	255.14	241.57	130.71	141.14	164.29	152.43	115.57	186.86	219.57	207.43	52	90.43	95.43	91.86
2,012	22	98	181.57	197.29	195.86	212.14	225.71	255.14	241.57	248.86	141.14	164.29	152.43	181.71	186.86	219.57	207.43	239.71	90.43	95.43	91.86	95.57
2,012	23	138	197.29	195.86	212.14	222.43	255.14	241.57	248.86	259	164.29	152.43	181.71	176.43	219.57	207.43	239.71	248	95.43	91.86	95.57	92.71
2,012	24	211	195.86	212.14	222.43	243	241.57	248.86	259	292.14	152.43	181.71	176.43	191.71	207.43	239.71	248	259.86	91.86	95.57	92.71	86.71
2,012	25	312	212.14	222.43	243	229.14	248.86	259	292.14	267.14	181.71	176.43	191.71	194.14	239.71	248	259.86	251.57	95.57	92.71	86.71	91.14
2,012	26	314	222.43	243	229.14	242.86	259	292.14	267.14	281.71	176.43	191.71	194.14	207	248	259.86	251.57	290.29	92.71	86.71	91.14	95.86
2,012	27	264	243	229.14	242.86	246.29	292.14	267.14	281.71	287.43	191.71	194.14	207	208.86	259.86	251.57	290.29	294.29	86.71	91.14	95.86	95.43
2,012	28	201	229.14	242.86	246.29	222.71	267.14	281.71	287.43	245.71	194.14	207	208.86	201.14	251.57	290.29	294.29	263.71	91.14	95.86	95.43	98
2,012	29	174	242.86	246.29	222.71	243.57	281.71	287.43	245.71	288.57	207	208.86	201.14	206	290.29	294.29	263.71	286.71	95.86	95.43	98	94.14
2,012	30	157	246.29	222.71	243.57	224	287.43	245.71	288.57	282.86	208.86	201.14	206	172.86	294.29	263.71	286.71	243.86	95.43	98	94.14	91.14
2,012	31	138	222.71	243.57	224	201.57	245.71	288.57	282.86	266.43	201.14	206	172.86	142.14	263.71	286.71	243.86	210.57	98	94.14	91.14	89
2,012	32	128	243.57	224	201.57	240.14	288.57	282.86	266.43	289.43	206	172.86	142.14	192.86	286.71	243.86	210.57	279.57	94.14	91.14	89	94
2,012	33	123	224	201.57	240.14	179.14	282.86	266.43	289.43	242.14	172.86	142.14	192.86	128.43	243.86	210.57	279.57	188.71	91.14	89	94	92.86
2,012	34	105	201.57	240.14	179.14	178.86	266.43	289.43	242.14	244.43	142.14	192.86	128.43	128.29	210.57	279.57	188.71	178.43	89	94	92.86	87.57
2,012	35	121	240.14	179.14	178.86	182.43	289.43	242.14	244.43	251.86	192.86	128.43	128.29	118.71	279.57	188.71	178.43	172	94	92.86	87.57	83.57
2,012	36	117	179.14	178.86	182.43	158.14	242.14	244.43	251.86	221.71	128.43	128.29	118.71	110.71	188.71	178.43	172	145.14	92.86	87.57	83.57	81.57
2,012	37	111	178.86	182.43	158.14	148	244.43	251.86	221.71	234.14	128.29	118.71	110.71	69.86	178.43	172	145.14	138.43	87.57	83.57	81.57	84.71
2,012	38	113	182.43	158.14	148	134.29	251.86	221.71	234.14	213.43	118.71	110.71	69.86	62.29	172	145.14	138.43	120.14	83.57	81.57	84.71	78.57
2,012	39	109	158.14	148	134.29	94.57	221.71	234.14	213.43	164.71	110.71	69.86	62.29	24.29	145.14	138.43	120.14	97.57	81.57	84.71	78.57	82.43
2,012	40	110	148	134.29	94.57	96	234.14	213.43	164.71	167.57	69.86	62.29	24.29	39.29	138.43	120.14	97.57	101.57	84.71	78.57	82.43	83.86
2,012	41	110	134.29	94.57	96	55	213.43	164.71	167.57	98	62.29	24.29	39.29	10.71	120.14	97.57	101.57	71.29	78.57	82.43	83.86	76.14
2,012	42	126	94.57	96	55	28.71	164.71	167.57	98	90.71	24.29	39.29	10.71	-14.14	97.57	101.57	71.29	65.43	82.43	83.86	76.14	88.57
2,012	43	140	96	55	28.71	2.14	167.57	98	90.71	56.57	39.29	10.71	-14.14	-48.71	101.57	71.29	65.43	48.86	83.86	76.14	88.57	79.14
2,012	44	132	55	28.71	2.14	-4.86	98	90.71	56.57	58.71	10.71	-14.14	-48.71	-58.57	71.29	65.43	48.86	36.86	76.14	88.57	79.14	65.29
2,012	45	125	28.71	2.14	-4.86	-32.86	90.71	56.57	58.71	27.86	-14.14	-48.71	-58.57	-94.43	65.43	48.86	36.86	25.71	88.57	79.14	65.29	53.43
2,012	46	124	2.14	-4.86	-32.86	-85.43	56.57	58.71	27.86	-29.29	-48.71	-58.57	-94.43	-145.29	48.86	36.86	25.71	17.86	79.14	65.29	53.43	53.29
2,012	47	155	-4.86	-32.86	-85.43	-67	58.71	27.86	-29.29	-16.71	-58.57	-94.43	-145.29	-113	36.86	25.71	17.86	24.86	65.29	53.43	53.29	65.86
2,012	48	127	-32.86	-85.43	-67	-99.71	27.86	-29.29	-16.71	-42.86	-94.43	-145.29	-113	-147	25.71	17.86	24.86	17.29	53.43	53.29	65.86	57.14
2,012	49	115	-85.43	-67	-99.71	-120.43	-29.29	-16.71	-42.86	-42.14	-145.29	-113	-147	-185.43	17.86	24.86	17.29	13.43	53.29	65.86	57.14	54.29
2,012	50	109	-67	-99.71	-120.43	-140	-16.71	-42.86	-42.14	-47.29	-113	-147	-185.43	-207.86	24.86	17.29	13.43	12.57	65.86	57.14	54.29	59.43
2,012	51	130	-99.71	-120.43	-140	-123.57	-42.86	-42.14	-47.29	-38.29	-147	-185.43	-207.86	-181.14	17.29	13.43	12.57	17.14	57.14	54.29	59.43	70.57
2,012	52	109	-120.43	-140	-123.57	-104.29	-42.14	-47.29	-38.29	-29.86	-185.43	-207.86	-181.14	-156.57	13.43	12.57	17.14	16.43	54.29	59.43	70.57	60.57
2,013	1	127	-140	-123.57	-104.29	-101.71	-47.29	-38.29	-29.86	-30.57	-207.86	-181.14	-156.57	-160.57	12.57	17.14	16.43	17.29	59.43	70.57	60.57	58.57
2,013	2	161	-123.57	-104.29	-101.71	-29.43	-38.29	-29.86	-30.57	4.57	-181.14	-156.57	-160.57	-70.29	17.14	16.43	17.29	40.57	70.57	60.57	58.57	79.43
2,013	3	161	-104.29	-101.71	-29.43	-98	-29.86	-30.57	4.57	-33.71	-156.57	-160.57	-70.29	-157.71	16.43	17.29	40.57	18.43	60.57	58.57	79.43	61
2,013	4	112	-101.71	-29.43	-98	-51	-30.57	4.57	-33.71	18.14	-160.57	-70.29	-157.71	-111.43	17.29	40.57	18.43	26.71	58.57	79.43	61	63.57
2,013	5	123	-29.43	-98	-51	-59.43	4.57	-33.71	18.14	10.86	-70.29	-157.71	-111.43	-124.29	40.57	18.43	26.71	21.43	79.43	61	63.57	57.57
2,013	6	120	-98	-51	-59.43	-15.57	-33.71	18.14	10.86	61	-157.71	-111.43	-124.29	-70	18.43	26.71	21.43	28.71	61	63.57	57.57	54.71
2,013	7	106	-51	-59.43	-15.57	8.57	18.14	10.86	61	82.29	-111.43	-124.29	-70	-52.14	26.71	21.43	28.71	39.29	63.57	57.57	54.71	61.86
2,013	8	108	-59.43	-15.57	8.57	21.43	10.86	61	82.29	81.14	-124.29	-70	-52.14	-24.86	21.43	28.71	39.29	49.86	57.57	54.71	61.86	68.29
2,013	9	106	-15.57	8.57	21.43	-5.57	61	82.29	81.14	38.29	-70	-52.14	-24.86	-44.14	28.71	39.29	49.86	32.43	54.71	61.86	68.29	54.14
2,013	10	104	8.57	21.43	-5.57	23.29	82.29	81.14	38.29	85.14	-52.14	-24.86	-44.14	-27.57	39.29	49.86	32.43	45.86	61.86	68.29	54.14	63.57
2,013	11	114	21.43	-5.57	23.29	39.29	81.14	38.29	85.14	83.43	-24.86	-44.14	-27.57	0.14	49.86	32.43	45.86	47.43	68.29	54.14	63.57	59.86
2,013	12	98	-5.57	23.29	39.29	52.71	38.29	85.14	83.43	117.14	-44.14	-27.57	0.14	-4.43	32.43	45.86	47.43	49.29	54.14	63.57	59.86	57.57
2,013	13	109	23.29	39.29	52.71	70.43	85.14	83.43	117.14	122	-27.57	0.14	-4.43	13.71	45.86	47.43	49.29	40.29	63.57	59.86	57.57	42.43
2,013	14	109	39.29	52.71	70.43	110.86	83.43	117.14	122	180.71	0.14	-4.43	13.71	34.57	47.43	49.29	40.29	73.43	59.86	57.57	42.43	58.57
2,013	15	136	52.71	70.43	110.86	152.29	117.14	122	180.71	221.14	-4.43	13.71	34.57	70	49.29	40.29	73.43	72.43	57.57	42.43	58.57	44.43
2,013	16	154	70.43	110.86	152.29	169.86	122	180.71	221.14	249.14	13.71	34.57	70	93.86	40.29	73.43	72.43	99.57	42.43	58.57	44.43	55.14
2,013	17	161	110.86	152.29	169.86	176.14	180.71	221.14	249.14	233.43	34.57	70	93.86	117.86	73.43	72.43	99.57	114.29	58.57	44.43	55.14	59.14
2,013	18	137	152.29	169.86	176.14	197.29	221.14	249.14	233.43	260.86	70	93.86	117.86	127.14	72.43	99.57	114.29	102.29	44.43	55.14	59.14	47
2,013	19	129	169.86	176.14	197.29	211.71	249.14	233.43	260.86	275.86	93.86	117.86	127.14	148	99.57	114.29	102.29	131.57	55.14	59.14	47	55.71
2,013	20	143	176.14	197.29	211.71	193	233.43	260.86	275.86	251	117.86	127.14	148	152	114.29	102.29	131.57	164.43	59.14	47	55.71	75.86
2,013	21	143	197.29	211.71	193	196.57	260.86	275.86	251	243.29	127.14	148	152	151.71	102.29	131.57	164.43	153.43	47	55.71	75.86	68.43
2,013	22	136	211.71	193	196.57	234.71	275.86	251	243.29	287	148	152	151.71	182	131.57	164.43	153.43	183.57	55.71	75.86	68.43	66.14
2,013	23	125	193	196.57	234.71	211.86	251	243.29	287	246.43	152	151.71	182	185.57	164.43	153.43	183.57	217	75.86	68.43	66.14	86.57
2,013	24	132	196.57	234.71	211.86	244.57	243.29	287	246.43	299.71	151.71	182	185.57	196.29	153.43	183.57	217	217.29	68.43	66.14	86.57	73.86
2,013	25	124	234.71	211.86	244.57	240.14	287	246.43	299.71	277.14	182	185.57	196.29	205.71	183.57	217	217.29	241.86	66.14	86.57	73.86	82.14
2,013	26	154	211.86	244.57	240.14	234.71	246.43	299.71	277.14	278.14	185.57	196.29	205.71	194.29	217	217.29	241.86	237.43	86.57	73.86	82.14	83.14
2,013	27	177	244.57	240.14	234.71	250.29	299.71	277.14	278.14	306.14	196.29	205.71	194.29	198	217.29	241.86	237.43	241	73.86	82.14	83.14	78
2,013	28	286	240.14	234.71	250.29	254.57	277.14	278.14	306.14	294.14	205.71	194.29	198	218.43	241.86	237.43	241	276.86	82.14	83.14	78	85.29
2,013	29	210	234.71	250.29	254.57	262.86	278.14	306.14	294.14	312.43	194.29	198	218.43	223	237.43	241	276.86	284.14	83.14	78	85.29	83.71
2,013	30	180	250.29	254.57	262.86	262.71	306.14	294.14	312.43	306.14	198	218.43	223	227.86	241	276.86	284.14	285.43	78	85.29	83.71	83.43
2,013	31	135	254.57	262.86	262.71	240	294.14	312.43	306.14	303.57	218.43	223	227.86	189.71	276.86	284.14	285.43	221.86	85.29	83.71	83.43	76.14
2,013	32	129	262.86	262.71	240	196.43	312.43	306.14	303.57	256.14	223	227.86	189.71	142.86	284.14	285.43	221.86	161.86	83.71	83.43	76.14	72.57
2,013	33	126	262.71	240	196.43	181.14	306.14	303.57	256.14	246.43	227.86	189.71	142.86	127.86	285.43	221.86	161.86	161.71	83.43	76.14	72.57	79.14
2,013	34	115	240	196.43	181.14	198.86	303.57	256.14	246.43	267.86	189.71	142.86	127.86	142.14	221.86	161.86	161.71	171	76.14	72.57	79.14	74.71
2,013	35	109	196.43	181.14	198.86	188.71	256.14	246.43	267.86	253.86	142.86	127.86	142.14	131.29	161.86	161.71	171	169.71	72.57	79.14	74.71	79.29
2,013	36	105	181.14	198.86	188.71	151.86	246.43	267.86	253.86	223.86	127.86	142.14	131.29	85.43	161.71	171	169.71	115.57	79.14	74.71	79.29	68.14
2,013	37	121	198.86	188.71	151.86	145.57	267.86	253.86	223.86	212.71	142.14	131.29	85.43	80	171	169.71	115.57	126	74.71	79.29	68.14	75.86
2,013	38	214	188.71	151.86	145.57	136.43	253.86	223.86	212.71	205	131.29	85.43	80	77.57	169.71	115.57	126	102	79.29	68.14	75.86	67
2,013	39	105	151.86	145.57	136.43	94.43	223.86	212.71	205	166.29	85.43	80	77.57	29	115.57	126	102	73.86	68.14	75.86	67	63.29
2,013	40	97	145.57	136.43	94.43	75.71	212.71	205	166.29	150.29	80	77.57	29	15	126	102	73.86	73.86	75.86	67	63.29	73.14
2,013	41	94	136.43	94.43	75.71	71.57	205	166.29	150.29	150.86	77.57	29	15	15.71	102	73.86	73.86	75.57	67	63.29	73.14	77.14
2,013	42	96	94.43	75.71	71.57	65.14	166.29	150.29	150.86	138.86	29	15	15.71	-6.29	73.86	73.86	75.57	58.14	63.29	73.14	77.14	60
2,013	43	97	75.71	71.57	65.14	30.86	150.29	150.86	138.86	106.14	15	15.71	-6.29	-35.43	73.86	75.57	58.14	41.43	73.14	77.14	60	56.86
2,013	44	94	71.57	65.14	30.86	1.29	150.86	138.86	106.14	82.29	15.71	-6.29	-35.43	-57.57	75.57	58.14	41.43	31.14	77.14	60	56.86	52.71
2,013	45	107	65.14	30.86	1.29	-16.14	138.86	106.14	82.29	56.86	-6.29	-35.43	-57.57	-81	58.14	41.43	31.14	18	60	56.86	52.71	35.57
2,013	46	109	30.86	1.29	-16.14	-3.57	106.14	82.29	56.86	83.14	-35.43	-57.57	-81	-60	41.43	31.14	18	32.14	56.86	52.71	35.57	56.86
2,013	47	105	1.29	-16.14	-3.57	-60.57	82.29	56.86	83.14	11.57	-57.57	-81	-60	-118.14	31.14	18	32.14	16.86	52.71	35.57	56.86	45.14
2,013	48	116	-16.14	-3.57	-60.57	-82	56.86	83.14	11.57	-17.14	-81	-60	-118.14	-131.29	18	32.14	16.86	19.14	35.57	56.86	45.14	58.43
2,013	49	129	-3.57	-60.57	-82	-83	83.14	11.57	-17.14	13.29	-60	-118.14	-131.29	-146.71	32.14	16.86	19.14	17	56.86	45.14	58.43	54.43
2,013	50	135	-60.57	-82	-83	-44.86	11.57	-17.14	13.29	48.14	-118.14	-131.29	-146.71	-107.71	16.86	19.14	17	23.86	45.14	58.43	54.43	56
2,013	51	132	-82	-83	-44.86	-86	-17.14	13.29	48.14	0.57	-131.29	-146.71	-107.71	-147.86	19.14	17	23.86	17.14	58.43	54.43	56	50.57
2,013	52	134	-83	-44.86	-86	-86.71	13.29	48.14	0.57	-6.29	-146.71	-107.71	-147.86	-149.14	17	23.86	17.14	21	54.43	56	50.57	65.29
2,014	1	158	-44.86	-86	-86.71	-60.71	48.14	0.57	-6.29	25.14	-107.71	-147.86	-149.14	-130.57	23.86	17.14	21	22.71	56	50.57	65.29	56.86
2,014	2	150	-86	-86.71	-60.71	-29.86	0.57	-6.29	25.14	28.14	-147.86	-149.14	-130.57	-72.14	17.14	21	22.71	30.14	50.57	65.29	56.86	59.57
2,014	3	148	-86.71	-60.71	-29.86	-84.14	-6.29	25.14	28.14	-24	-149.14	-130.57	-72.14	-131.14	21	22.71	30.14	11.57	65.29	56.86	59.57	36.43
2,014	4	128	-60.71	-29.86	-84.14	-65.71	25.14	28.14	-24	4	-130.57	-72.14	-131.14	-126.57	22.71	30.14	11.57	22.71	56.86	59.57	36.43	57.14
2,014	5	144	-29.86	-84.14	-65.71	-41.71	28.14	-24	4	11	-72.14	-131.14	-126.57	-86.14	30.14	11.57	22.71	25	59.57	36.43	57.14	53.86
2,014	6	121	-84.14	-65.71	-41.71	-4.57	-24	4	11	58	-131.14	-126.57	-86.14	-53.14	11.57	22.71	25	37.29	36.43	57.14	53.86	62.71
2,014	7	159	-65.71	-41.71	-4.57	-21.14	4	11	58	45	-126.57	-86.14	-53.14	-77.29	22.71	25	37.29	29	57.14	53.86	62.71	55.71
2,014	8	138	-41.71	-4.57	-21.14	25.71	11	58	45	93.86	-86.14	-53.14	-77.29	-39	25	37.29	29	32.29	53.86	62.71	55.71	46.14
2,014	9	124	-4.57	-21.14	25.71	67.14	58	45	93.86	147	-53.14	-77.29	-39	-6	37.29	29	32.29	39	62.71	55.71	46.14	42.29
2,014	10	117	-21.14	25.71	67.14	91.14	45	93.86	147	163.14	-77.29	-39	-6	23.14	29	32.29	39	71.86	55.71	46.14	42.29	65.86
2,014	11	134	25.71	67.14	91.14	93.86	93.86	147	163.14	168	-39	-6	23.14	11.57	32.29	39	71.86	43	46.14	42.29	65.86	38.86
2,014	12	147	67.14	91.14	93.86	118.86	147	163.14	168	189.71	-6	23.14	11.57	49	39	71.86	43	50.43	42.29	65.86	38.86	38.29
2,014	13	131	91.14	93.86	118.86	130.29	163.14	168	189.71	200.14	23.14	11.57	49	62.29	71.86	43	50.43	55	65.86	38.86	38.29	39.29
2,014	14	139	93.86	118.86	130.29	154.43	168	189.71	200.14	228.43	11.57	49	62.29	78.43	43	50.43	55	83.86	38.86	38.29	39.29	50
2,014	15	148	118.86	130.29	154.43	153.86	189.71	200.14	228.43	229.71	49	62.29	78.43	73.86	50.43	55	83.86	68.14	38.29	39.29	50	41.14
2,014	16	153	130.29	154.43	153.86	126.86	200.14	228.43	229.71	183	62.29	78.43	73.86	68.57	55	83.86	68.14	80.86	39.29	50	41.14	57.86
2,014	17	146	154.43	153.86	126.86	183	228.43	229.71	183	254.29	78.43	73.86	68.57	115.43	83.86	68.14	80.86	103.43	50	41.14	57.86	51.29
2,014	18	130	153.86	126.86	183	178.57	229.71	183	254.29	233.14	73.86	68.57	115.43	137.43	68.14	80.86	103.43	142.29	41.14	57.86	51.29	71.43
2,014	19	119	126.86	183	178.57	231.43	183	254.29	233.14	297.43	68.57	115.43	137.43	164.14	80.86	103.43	142.29	121.57	57.86	51.29	71.43	45.43
2,014	20	126	183	178.57	231.43	211.86	254.29	233.14	297.43	257.43	115.43	137.43	164.14	166.71	103.43	142.29	121.57	149.29	51.29	71.43	45.43	61.43
2,014	21	142	178.57	231.43	211.86	220.71	233.14	297.43	257.43	275.86	137.43	164.14	166.71	171.43	142.29	121.57	149.29	167.86	71.43	45.43	61.43	65.71
2,014	22	196	231.43	211.86	220.71	217.71	297.43	257.43	275.86	261.57	164.14	166.71	171.43	179.86	121.57	149.29	167.86	192	45.43	61.43	65.71	74.29
2,014	23	188	211.86	220.71	217.71	241.14	257.43	275.86	261.57	299.43	166.71	171.43	179.86	176.71	149.29	167.86	192	189.43	61.43	65.71	74.29	64.57
2,014	24	153	220.71	217.71	241.14	236.14	275.86	261.57	299.43	269.71	171.43	179.86	176.71	200.29	167.86	192	189.43	222	65.71	74.29	64.57	77
2,014	25	162	217.71	241.14	236.14	244.86	261.57	299.43	269.71	303.86	179.86	176.71	200.29	190.14	192	189.43	222	195.14	74.29	64.57	77	64.86
2,014	26	141	241.14	236.14	244.86	252.57	299.43	269.71	303.86	296.71	176.71	200.29	190.14	209.43	189.43	222	195.14	244.71	64.57	77	64.86	76.71
2,014	27	170	236.14	244.86	252.57	240.57	269.71	303.86	296.71	290.29	200.29	190.14	209.43	192.71	222	195.14	244.71	215.71	77	64.86	76.71	73.29
2,014	28	163	244.86	252.57	240.57	250.71	303.86	296.71	290.29	290	190.14	209.43	192.71	209.57	195.14	244.71	215.71	242.14	64.86	76.71	73.29	76.86
2,014	29	149	252.57	240.57	250.71	238.43	296.71	290.29	290	299.57	209.43	192.71	209.57	174.71	244.71	215.71	242.14	174	76.71	73.29	76.86	61.29
2,014	30	159	240.57	250.71	238.43	220.86	290.29	290	299.57	292.29	192.71	209.57	174.71	167.14	215.71	242.14	174	186.14	73.29	76.86	61.29	72.29
2,014	31	144	250.71	238.43	220.86	237.14	290	299.57	292.29	296.14	209.57	174.71	167.14	190	242.14	174	186.14	231.71	76.86	61.29	72.29	80
2,014	32	172	238.43	220.86	237.14	220.86	299.57	292.29	296.14	284.14	174.71	167.14	190	165.71	174	186.14	231.71	199.57	61.29	72.29	80	76.71
2,014	33	155	220.86	237.14	220.86	207.14	292.29	296.14	284.14	269.71	167.14	190	165.71	151.57	186.14	231.71	199.57	196.14	72.29	80	76.71	81.57
2,014	34	128	237.14	220.86	207.14	192.71	296.14	284.14	269.71	261.43	190	165.71	151.57	127.29	231.71	199.57	196.14	148.29	80	76.71	81.57	69.43
2,014	35	179	220.86	207.14	192.71	168.29	284.14	269.71	261.43	251.14	165.71	151.57	127.29	91.71	199.57	196.14	148.29	135.43	76.71	81.57	69.43	73.57
2,014	36	151	207.14	192.71	168.29	157.29	269.71	261.43	251.14	227.29	151.57	127.29	91.71	95.14	196.14	148.29	135.43	138.29	81.57	69.43	73.57	79.29
2,014	37	158	192.71	168.29	157.29	104.57	261.43	251.14	227.29	163.71	127.29	91.71	95.14	49.29	148.29	135.43	138.29	85	69.43	73.57	79.29	69.14
2,014	38	157	168.29	157.29	104.57	148	251.14	227.29	163.71	218.43	91.71	95.14	49.29	86.57	135.43	138.29	85	115.71	73.57	79.29	69.14	69.57
2,014	39	157	157.29	104.57	148	123.86	227.29	163.71	218.43	214.57	95.14	49.29	86.57	36	138.29	85	115.71	81.57	79.29	69.14	69.57	56.57
2,014	40	149	104.57	148	123.86	108.86	163.71	218.43	214.57	174.71	49.29	86.57	36	53.71	85	115.71	81.57	83	69.14	69.57	56.57	58.43
2,014	41	166	148	123.86	108.86	81.43	218.43	214.57	174.71	150	86.57	36	53.71	20.14	115.71	81.57	83	66.43	69.57	56.57	58.43	59.86
2,014	42	168	123.86	108.86	81.43	56.57	214.57	174.71	150	152.29	36	53.71	20.14	-24	81.57	83	66.43	42.57	56.57	58.43	59.86	49.86
2,014	43	152	108.86	81.43	56.57	14.57	174.71	150	152.29	99.86	53.71	20.14	-24	-52	83	66.43	42.57	36	58.43	59.86	49.86	52.29
2,014	44	149	81.43	56.57	14.57	12.14	150	152.29	99.86	99.43	20.14	-24	-52	-49.29	66.43	42.57	36	47.86	59.86	49.86	52.29	73.57
2,014	45	153	56.57	14.57	12.14	14	152.29	99.86	99.43	84.57	-24	-52	-49.29	-43.71	42.57	36	47.86	37.43	49.86	52.29	73.57	54.43
2,014	46	157	14.57	12.14	14	-83.57	99.86	99.43	84.57	-16	-52	-49.29	-43.71	-134.71	36	47.86	37.43	11.86	52.29	73.57	54.43	38.43
2,014	47	177	12.14	14	-83.57	-64.43	99.43	84.57	-16	14.29	-49.29	-43.71	-134.71	-127.29	47.86	37.43	11.86	20.14	73.57	54.43	38.43	54
2,014	48	188	14	-83.57	-64.43	-69.29	84.57	-16	14.29	-4.29	-43.71	-134.71	-127.29	-127.43	37.43	11.86	20.14	15	54.43	38.43	54	43.14
2,014	49	187	-83.57	-64.43	-69.29	-44.29	-16	14.29	-4.29	61	-134.71	-127.29	-127.43	-116.14	11.86	20.14	15	21.71	38.43	54	43.14	53
2,014	50	208	-64.43	-69.29	-44.29	-53.86	14.29	-4.29	61	26.86	-127.29	-127.43	-116.14	-119	20.14	15	21.71	17.57	54	43.14	53	44.43
2,014	51	198	-69.29	-44.29	-53.86	-63	-4.29	61	26.86	21.86	-127.43	-116.14	-119	-129.86	15	21.71	17.57	21.29	43.14	53	44.43	57.29
2,014	52	233	-44.29	-53.86	-63	-60	61	26.86	21.86	8	-116.14	-119	-129.86	-116	21.71	17.57	21.29	25.57	53	44.43	57.29	64.71
2,015	1	198	-53.86	-63	-60	-51.86	26.86	21.86	8	17.57	-119	-129.86	-116	-115.57	17.57	21.29	25.57	30.14	44.43	57.29	64.71	69.86
2,015	2	199	-63	-60	-51.86	-82.57	21.86	8	17.57	-0.14	-129.86	-116	-115.57	-145.71	21.29	25.57	30.14	16.43	57.29	64.71	69.86	51.29
2,015	3	188	-60	-51.86	-82.57	-56.14	8	17.57	-0.14	28.29	-116	-115.57	-145.71	-117.14	25.57	30.14	16.43	18.86	64.71	69.86	51.29	47.86
2,015	4	208	-51.86	-82.57	-56.14	-41.86	17.57	-0.14	28.29	56.57	-115.57	-145.71	-117.14	-122.29	30.14	16.43	18.86	25	69.86	51.29	47.86	54.14
2,015	5	186	-82.57	-56.14	-41.86	-0.71	-0.14	28.29	56.57	47.86	-145.71	-117.14	-122.29	-37.57	16.43	18.86	25	40.71	51.29	47.86	54.14	66.14
2,015	6	212	-56.14	-41.86	-0.71	-21.57	28.29	56.57	47.86	27.43	-117.14	-122.29	-37.57	-71	18.86	25	40.71	32.14	47.86	54.14	66.14	62.14
2,015	7	180	-41.86	-0.71	-21.57	-4	56.57	47.86	27.43	64.57	-122.29	-37.57	-71	-53	25	40.71	32.14	34.43	54.14	66.14	62.14	57.57
2,015	8	143	-0.71	-21.57	-4	-13.29	47.86	27.43	64.57	60.14	-37.57	-71	-53	-74.43	40.71	32.14	34.43	25.43	66.14	62.14	57.57	46.43
2,015	9	151	-21.57	-4	-13.29	53.86	27.43	64.57	60.14	120.14	-71	-53	-74.43	-9.14	32.14	34.43	25.43	36.14	62.14	57.57	46.43	43.29
2,015	10	152	-4	-13.29	53.86	65.71	64.57	60.14	120.14	152.43	-53	-74.43	-9.14	-17.43	34.43	25.43	36.14	52.86	57.57	46.43	43.29	54.29
2,015	11	149	-13.29	53.86	65.71	75.29	60.14	120.14	152.43	117	-74.43	-9.14	-17.43	38.43	25.43	36.14	52.86	69.71	46.43	43.29	54.29	67.71
2,015	12	164	53.86	65.71	75.29	60.57	120.14	152.43	117	118.57	-9.14	-17.43	38.43	10.43	36.14	52.86	69.71	61.71	43.29	54.29	67.71	65
2,015	13	149	65.71	75.29	60.57	112.14	152.43	117	118.57	188.29	-17.43	38.43	10.43	43.71	52.86	69.71	61.71	66.29	54.29	67.71	65	54.43
2,015	14	153	75.29	60.57	112.14	168.71	117	118.57	188.29	264.14	38.43	10.43	43.71	65.86	69.71	61.71	66.29	68.43	67.71	65	54.43	37.86
2,015	15	136	60.57	112.14	168.71	164.86	118.57	188.29	264.14	223.57	10.43	43.71	65.86	110.14	61.71	66.29	68.43	125.43	65	54.43	37.86	69.14
2,015	16	136	112.14	168.71	164.86	135.14	188.29	264.14	223.57	195	43.71	65.86	110.14	81.14	66.29	68.43	125.43	73.43	54.43	37.86	69.14	50.86
2,015	17	144	168.71	164.86	135.14	174.86	264.14	223.57	195	243.43	65.86	110.14	81.14	117	68.43	125.43	73.43	93	37.86	69.14	50.86	50.86
2,015	18	189	164.86	135.14	174.86	201.57	223.57	195	243.43	274.57	110.14	81.14	117	123.29	125.43	73.43	93	106.14	69.14	50.86	50.86	48.86
2,015	19	174	135.14	174.86	201.57	223	195	243.43	274.57	275.86	81.14	117	123.29	161.57	73.43	93	106.14	150.29	50.86	50.86	48.86	57.86
2,015	20	161	174.86	201.57	223	208.86	243.43	274.57	275.86	273.43	117	123.29	161.57	156.57	93	106.14	150.29	151	50.86	48.86	57.86	64.86
2,015	21	144	201.57	223	208.86	196	274.57	275.86	273.43	241	123.29	161.57	156.57	158.86	106.14	150.29	151	183.29	48.86	57.86	64.86	81.57
2,015	22	142	223	208.86	196	222	275.86	273.43	241	277.14	161.57	156.57	158.86	167.14	150.29	151	183.29	193.71	57.86	64.86	81.57	73.71
2,015	23	143	208.86	196	222	223.71	273.43	241	277.14	259.29	156.57	158.86	167.14	187.71	151	183.29	193.71	223.57	64.86	81.57	73.71	83.14
2,015	24	142	196	222	223.71	205.43	241	277.14	259.29	263.29	158.86	167.14	187.71	140.57	183.29	193.71	223.57	163.14	81.57	73.71	83.14	69.43
2,015	25	135	222	223.71	205.43	229.71	277.14	259.29	263.29	286.86	167.14	187.71	140.57	163.14	193.71	223.57	163.14	208.57	73.71	83.14	69.43	75.71
2,015	26	131	223.71	205.43	229.71	260.71	259.29	263.29	286.86	317.86	187.71	140.57	163.14	201.86	223.57	163.14	208.57	198	83.14	69.43	75.71	60.71
2,015	27	119	205.43	229.71	260.71	246.71	263.29	286.86	317.86	283.14	140.57	163.14	201.86	222.43	163.14	208.57	198	275.86	69.43	75.71	60.71	89.14
2,015	28	114	229.71	260.71	246.71	247.29	286.86	317.86	283.14	288.43	163.14	201.86	222.43	210.29	208.57	198	275.86	273	75.71	60.71	89.14	88
2,015	29	105	260.71	246.71	247.29	249.29	317.86	283.14	288.43	295	201.86	222.43	210.29	214.14	198	275.86	273	280.57	60.71	89.14	88	89.57
2,015	30	120	246.71	247.29	249.29	257.43	283.14	288.43	295	315.14	222.43	210.29	214.14	201	275.86	273	280.57	258.29	89.14	88	89.57	79.29
2,015	31	111	247.29	249.29	257.43	237.43	288.43	295	315.14	292.14	210.29	214.14	201	190	273	280.57	258.29	246.43	88	89.57	79.29	84
2,015	32	106	249.29	257.43	237.43	228.29	295	315.14	292.14	286.71	214.14	201	190	178	280.57	258.29	246.43	198.29	89.57	79.29	84	72.86
2,015	33	125	257.43	237.43	228.29	217.14	315.14	292.14	286.71	282.71	201	190	178	164.29	258.29	246.43	198.29	172.57	79.29	84	72.86	68.14
2,015	34	129	237.43	228.29	217.14	192.29	292.14	286.71	282.71	260	190	178	164.29	129.14	246.43	198.29	172.57	136.57	84	72.86	68.14	63.29
2,015	35	142	228.29	217.14	192.29	193	286.71	282.71	260	275.71	178	164.29	129.14	125.43	198.29	172.57	136.57	172.14	72.86	68.14	63.29	79.71
2,015	36	138	217.14	192.29	193	192.43	282.71	260	275.71	254.71	164.29	129.14	125.43	127.29	172.57	136.57	172.14	156	68.14	63.29	79.71	72.57
2,015	37	148	192.29	193	192.43	151.14	260	275.71	254.71	225.71	129.14	125.43	127.29	75.57	136.57	172.14	156	104	63.29	79.71	72.57	62
2,015	38	155	193	192.43	151.14	151.29	275.71	254.71	225.71	223.71	125.43	127.29	75.57	83.14	172.14	156	104	106.43	79.71	72.57	62	59
2,015	39	158	192.43	151.14	151.29	141	254.71	225.71	223.71	229.71	127.29	75.57	83.14	70.43	156	104	106.43	111.86	72.57	62	59	67.29
2,015	40	150	151.14	151.29	141	98.29	225.71	223.71	229.71	168.43	75.57	83.14	70.43	41.14	104	106.43	111.86	60.14	62	59	67.29	51
2,015	41	167	151.29	141	98.29	45.57	223.71	229.71	168.43	133.14	83.14	70.43	41.14	-38.57	106.43	111.86	60.14	39.57	59	67.29	51	47.71
2,015	42	174	141	98.29	45.57	49.29	229.71	168.43	133.14	114.14	70.43	41.14	-38.57	5.86	111.86	60.14	39.57	52.43	67.29	51	47.71	58.14
2,015	43	152	98.29	45.57	49.29	34.29	168.43	133.14	114.14	79.86	41.14	-38.57	5.86	-5.14	60.14	39.57	52.43	61.57	51	47.71	58.14	77.57
2,015	44	151	45.57	49.29	34.29	-22.43	133.14	114.14	79.86	5.43	-38.57	5.86	-5.14	-46.57	39.57	52.43	61.57	24.86	47.71	58.14	77.57	48.71
2,015	45	143	49.29	34.29	-22.43	-78.29	114.14	79.86	5.43	-33.14	5.86	-5.14	-46.57	-122.43	52.43	61.57	24.86	20.57	58.14	77.57	48.71	58.57
2,015	46	140	34.29	-22.43	-78.29	-28.29	79.86	5.43	-33.14	32.29	-5.14	-46.57	-122.43	-81.14	61.57	24.86	20.57	32.43	77.57	48.71	58.57	65.29
2,015	47	133	-22.43	-78.29	-28.29	-14.43	5.43	-33.14	32.29	43.14	-46.57	-122.43	-81.14	-59.57	24.86	20.57	32.43	38.29	48.71	58.57	65.29	65.71
2,015	48	150	-78.29	-28.29	-14.43	-45.14	-33.14	32.29	43.14	31.71	-122.43	-81.14	-59.57	-105.14	20.57	32.43	38.29	26.43	58.57	65.29	65.71	60.43
2,015	49	135	-28.29	-14.43	-45.14	-61.43	32.29	43.14	31.71	10	-81.14	-59.57	-105.14	-116.71	32.43	38.29	26.43	26.86	65.29	65.71	60.43	64.71
2,015	50	140	-14.43	-45.14	-61.43		43.14	31.71	10		-59.57	-105.14	-116.71		38.29	26.43	26.86		65.71	60.43	64.71
2,015	51	161	-45.14	-61.43			31.71	10			-105.14	-116.71			26.43	26.86			60.43	64.71
2,015	52	144	-61.43				10				-116.71				26.86				64.71
